# Supplementary material for: Mapping Antimicrobial Resistance in Escherichia coli and Klebsiella pneumoniae from Complicated Urinary Tract Infections in Oman: Phenotypic and Genotypic Insights
Source: Diagnostics (Basel). 2025 Apr 22;15(9):1062. doi: 10.3390/diagnostics15091062 (PMC12071653; doi:10.3390/diagnostics15091062)
Supplement: Supplementary file 1 [file diagnostics-15-01062-s001.zip]

Archive with 3 entries (3 files):
- Supplementary Document S1.pdf
- Supplementary Table S1.pdf
- Supplementary Table S2.pdf
